# Supplementary material for: Expression of the NEK family in normal and cancer tissue: an immunohistochemical study
Source: BMC Cancer. 2020 Jan 6;20:23. doi: 10.1186/s12885-019-6408-4 (PMC6945616; doi:10.1186/s12885-019-6408-4)
Supplement: Supplementary file 3 — Additional file 3: Table S1. Semiquantitative expression patterns of NEK1, NEK2, NEK3, and NEK5 in tissue microarrays comparing benign and malignant neoplasms tissue of Esophagus, Stomach, Colon, Lung, Thyroid, Breast, Uterine cervix, Pancreas, Prostate, and Kidney. [file 12885_2019_6408_MOESM3_ESM.xlsx]

## Sheet: Sup Table 1
Marker/pattern of expression		Esophagus	Stomach	Colon	Lung	Thyroid	Breast	Uterine cervix	Pancreas	Prostate	Kidney
NEK1	(n=4 )
	Normal	77.5	105	160	112.5	82.5	50	107.5	125	62.5	97.5
	Tumoral	90	42.5	105	60	122.5	55	70	80	72.5	72.5
NEK2	(n=4 )
	Normal	110	140	195	175	127.5	170	187.5	142.5	167.5	160
	Tumoral	127.5	115	157.5	140	160	117.5	165	152.5	170	207.5
NEK3	(n=4 )
	Normal	10	10	67.5	92.5	52.5	85	110	72.5	147.5	180
	Tumoral	35	20	17.5	32.5	127.5	57.5	127.5	92.5	57.5	145
NEK5	(n=4 )
	Normal	87.5	135	137.5	140	52.5	90	90	142.5	137.5	107.5
	Tumoral	162.5	87.5	117.5	157.5	140	100	155	105	105	270
