# Supplementary material for: Expression of the NEK family in normal and cancer tissue: an immunohistochemical study
Source: BMC Cancer. 2020 Jan 6;20:23. doi: 10.1186/s12885-019-6408-4 (PMC6945616; doi:10.1186/s12885-019-6408-4)
Supplement: Supplementary file 4 — Additional file 4: Table S2. Quantitative expression patterns of NEK1, NEK2, NEK3, and NEK5 in tissue microarrays comparing benign and malignant neoplasms tissue of Esophagus, Stomach, Colon, Lung, Thyroid, Breast, Uterine cervix, Pancreas, Prostate, and Kidney. [file 12885_2019_6408_MOESM4_ESM.xlsx]

## Sheet: Sup Table 2
Marker/pattern of expression		Esophagus	Stomach	Colon	Lung	Thyroid	Breast	Uterine cervix	Pancreas	Prostate	Kidney
NEK1	(n=4 )
	Normal	28.2994	74.1466	94.7756	111.768	28.8502	51.3721	49.4487	69.9373	42.9883	41.8076
	Tumoral	58.9611	70.353	68.3781	59.5639	76.7599	52.9783	51.3295	53.3027	57.5531	48.2935
NEK2	(n=4 )
	Normal	25.2763	46.5659	102.771	110.796	47.4258	85.5541	95.5262	58.2522	62.2655	51.2056
	Tumoral	44.7414	41.1959	67.8276	44.5333	88.6151	38.1171	72.289	63.5893	69.6728	80.4193
NEK3	(n=4 )
	Normal	29.1541	62.1519	123.716	106.987	59.5706	70.6348	66.4198	20.5992	62.1927	61.39
	Tumoral	65.8323	53.3787	91.3474	57.2646	108.122	25.412	90.7477	35.0862	67.0764	41.5979
NEK5	(n=4 )
	Normal	46.3211	71.4462	89.2175	99.2563	39.9446	41.7144	60.9323	72.3081	61.0224	73.0315
	Tumoral	71.0421	58.286	79.3333	69.0828	77.0215	49.8611	69.309	71.8326	70.8452	98.4593
